# Supplementary material for: Neighboring Patch Density or Patch Size? Which Determines the Importance of Forest Patches in Maintaining Overall Landscape Connectivity in Kanas, Xinjiang, China
Source: Biology (Basel). 2025 Jul 18;14(7):881. doi: 10.3390/biology14070881 (PMC12292692; doi:10.3390/biology14070881)
Supplement: Supplementary file 1 [file biology-14-00881-s001.zip]

Archive with 1 entries (1 files):
- biology-3709986-supplementary.pdf
